# Supplementary material for: Estimating transmission probability in schools for the 2009 H1N1 influenza pandemic in Italy
Source: Theor Biol Med Model. 2016 Oct 12;13:19. doi: 10.1186/s12976-016-0045-2 (PMC5059896; doi:10.1186/s12976-016-0045-2)
Supplement: Supplementary file 2 — Files of data on school A. Each row corresponds to a student for which we received the filled questionnaire. In the column ‘classe’ there is the name of the class (the 1st digit is the grade); in ’nstud’ the number of students in that class; in ‘infected’ whether that student showed ILI symptoms (1) or not (0); in ‘home’ the number of household members infected before that student (−1 if infected =0); ’day’ and ’month’ the date of ILI occurrence (−1 if infected =0). (TXT 4 kb) [file 12976_2016_45_MOESM2_ESM.txt]

classe	nstud	infected		home	day	month
1A	17	0		-1	-1	-1
1A	17	1		0	27	10
1A	17	0		-1	-1	-1
1A	17	0		-1	-1	-1
1A	17	0		-1	-1	-1
1A	17	1		0	24	10
1A	17	0		-1	-1	-1
1A	17	1		0	25	11
1A	17	1		0	15	11
1A	17	0		-1	-1	-1
1A	17	0		-1	-1	-1
1A	17	0		-1	-1	-1
1A	17	0		-1	-1	-1
1A	17	1		0	16	10
1A	17	1		0	28	10
1B	24	0		-1	-1	-1
1B	24	1		0	8	11
1B	24	0		-1	-1	-1
1B	24	1		0	24	10
1B	24	0		-1	-1	-1
1B	24	1		0	24	10
1B	24	1		0	6	12
1B	24	1		1	20	11
1B	24	0		-1	-1	-1
1B	24	1		0	30	10
1B	24	0		-1	-1	-1
1B	24	0		-1	-1	-1
1B	24	0		-1	-1	-1
1B	24	1		0	2	11
1B	24	0		-1	-1	-1
1B	24	0		-1	-1	-1
1B	24	1		0	30	10
1B	24	0		-1	-1	-1
1B	24	1		0	31	10
1B	24	0		-1	-1	-1
1B	24	0		-1	-1	-1
1B	24	1		1	24	10
1B	24	1		-1	-1	-1
1C	22	0		-1	-1	-1
1C	22	1		1	17	11
1C	22	1		0	24	10
1C	22	1		-1	-1	-1
1C	22	1		0	20	10
1C	22	0		-1	-1	-1
1C	22	0		-1	-1	-1
1C	22	1		0	26	11
1C	22	1		0	25	10
1C	22	0		-1	-1	-1
1C	22	0		-1	-1	-1
1C	22	0		-1	-1	-1
1C	22	0		-1	-1	-1
1C	22	1		2	27	10
1C	22	1		0	24	10
1C	22	1		1	7	12
1C	22	0		-1	-1	-1
1C	22	0		-1	-1	-1
1C	22	0		-1	-1	-1
2A	17	1		1	13	11
2A	17	1		0	13	11
2A	17	1		2	16	11
2A	17	1		1	13	11
2A	17	0		-1	-1	-1
2A	17	0		-1	-1	-1
2A	17	0		-1	-1	-1
2A	17	1		1	26	11
2A	17	1		1	14	11
2A	17	1		1	13	11
2A	17	1		1	14	11
2A	17	1		-1	-1	-1
2A	17	0		-1	-1	-1
2A	17	1		1	20	11
2A	17	1		1	14	11
2A	17	1		0	10	12
2B	23	0		-1	-1	-1
2B	23	0		-1	-1	-1
2B	23	0		-1	-1	-1
2B	23	0		-1	-1	-1
2B	23	0		-1	-1	-1
2B	23	1		0	10	11
2B	23	0		-1	-1	-1
2B	23	0		-1	-1	-1
2B	23	0		-1	-1	-1
2B	23	0		-1	-1	-1
2B	23	0		-1	-1	-1
2B	23	0		-1	-1	-1
2B	23	0		-1	-1	-1
2B	23	0		-1	-1	-1
2B	23	0		-1	-1	-1
2B	23	0		-1	-1	-1
2B	23	0		-1	-1	-1
2B	23	0		-1	-1	-1
2B	23	0		-1	-1	-1
2B	23	0		-1	-1	-1
2B	23	1		1	1	12
2C	24	0		-1	-1	-1
2C	24	0		-1	-1	-1
2C	24	0		-1	-1	-1
2C	24	1		0	12	11
2C	24	1		0	1	11
2C	24	1		1	13	11
2C	24	1		0	18	11
2C	24	1		0	21	11
2C	24	0		-1	-1	-1
2C	24	1		0	13	11
2C	24	1		0	3	12
2C	24	0		-1	-1	-1
2C	24	1		0	30	10
2C	24	1		1	10	11
2C	24	1		0	20	11
2C	24	0		-1	-1	-1
2C	24	0		-1	-1	-1
2C	24	0		-1	-1	-1
2C	24	0		-1	-1	-1
2C	24	0		-1	-1	-1
3A	22	1		1	9	11
3A	22	1		0	2	11
3A	22	1		0	11	11
3A	22	1		0	30	10
3A	22	1		0	12	11
3A	22	1		0	11	11
3A	22	0		-1	-1	-1
3A	22	1		0	8	11
3A	22	0		-1	-1	-1
3A	22	1		0	9	11
3A	22	0		-1	-1	-1
3A	22	0		-1	-1	-1
3A	22	0		-1	-1	-1
3A	22	0		-1	-1	-1
3A	22	0		-1	-1	-1
3B	20	0		-1	-1	-1
3B	20	0		-1	-1	-1
3B	20	1		0	28	11
3B	20	1		0	16	11
3B	20	0		-1	-1	-1
3B	20	1		0	16	11
3B	20	0		-1	-1	-1
3B	20	0		-1	-1	-1
3B	20	1		0	15	11
3B	20	0		-1	-1	-1
3B	20	0		-1	-1	-1
3B	20	1		0	14	11
3B	20	0		-1	-1	-1
3B	20	0		-1	-1	-1
3B	20	1		1	10	11
3B	20	0		-1	-1	-1
3B	20	1		0	15	11
3B	20	1		0	24	11
3C	20	1		1	16	11
3C	20	1		0	27	11
3C	20	1		1	24	11
3C	20	0		-1	-1	-1
3C	20	0		-1	-1	-1
3C	20	0		-1	-1	-1
3C	20	0		-1	-1	-1
3C	20	1		1	12	11
3C	20	0		-1	-1	-1
3C	20	1		1	9	11
3C	20	1		0	27	10
3C	20	0		-1	-1	-1
3C	20	1		0	3	12
4A	25	1		0	5	11
4A	25	0		-1	-1	-1
4A	25	1		0	10	11
4A	25	0		-1	-1	-1
4A	25	1		0	5	12
4A	25	1		1	14	11
4A	25	1		1	30	10
4A	25	1		0	23	11
4A	25	0		-1	-1	-1
4A	25	1		0	9	11
4A	25	0		-1	-1	-1
4A	25	0		-1	-1	-1
4A	25	1		0	11	11
4A	25	1		0	4	11
4A	25	1		0	7	11
4A	25	1		0	7	11
4A	25	0		-1	-1	-1
4A	25	0		-1	-1	-1
4A	25	0		-1	-1	-1
4A	25	0		-1	-1	-1
4A	25	0		-1	-1	-1
4A	25	0		-1	-1	-1
4A	25	0		-1	-1	-1
4A	25	0		-1	-1	-1
4B	25	1		0	10	11
4B	25	1		0	8	11
4B	25	1		0	10	11
4B	25	1		0	1	11
4B	25	1		1	7	11
4B	25	1		1	7	11
4B	25	1		0	13	11
4B	25	1		1	18	11
4B	25	1		0	17	11
4B	25	1		0	-1	-1
4B	25	0		-1	-1	-1
4B	25	0		-1	-1	-1
4B	25	1		0	9	11
4B	25	1		0	9	11
4B	25	1		0	9	11
4B	25	1		0	5	11
4B	25	1		0	10	11
4B	25	0		-1	-1	-1
4B	25	0		-1	-1	-1
4B	25	0		-1	-1	-1
4B	25	0		-1	-1	-1
4B	25	0		-1	-1	-1
4B	25	0		-1	-1	-1
4B	25	0		-1	-1	-1
4B	25	0		-1	-1	-1
5A	19	1		1	13	11
5A	19	1		1	9	11
5A	19	1		0	15	11
5A	19	1		1	2	11
5A	19	1		1	10	11
5A	19	1		1	5	11
5A	19	1		1	11	11
5A	19	1		0	8	11
5A	19	1		0	7	11
5A	19	1		0	9	11
5A	19	0		-1	-1	-1
5A	19	0		-1	-1	-1
5A	19	0		-1	-1	-1
5A	19	0		-1	-1	-1
5A	19	0		-1	-1	-1
5A	19	0		-1	-1	-1
5B	25	1		0	-1	-1
5B	25	1		0	11	11
5B	25	1		0	25	10
5B	25	0		-1	-1	-1
5B	25	0		-1	-1	-1
5B	25	1		1	14	11
5B	25	0		-1	-1	-1
5B	25	1		1	18	11
5B	25	1		0	30	10
5B	25	1		1	9	11
5B	25	0		-1	-1	-1
5B	25	0		-1	-1	-1
5B	25	0		-1	-1	-1
5B	25	0		-1	-1	-1
5B	25	0		-1	-1	-1
5B	25	0		-1	-1	-1
5B	25	0		-1	-1	-1
5B	25	0		-1	-1	-1
5B	25	0		-1	-1	-1
5B	25	0		-1	-1	-1
5C	24	1		0	17	11
5C	24	1		0	-1	-1
5C	24	1		0	21	11
5C	24	1		1	7	11
5C	24	1		1	7	11
5C	24	1		0	12	11
5C	24	1		0	25	11
5C	24	1		0	16	10
5C	24	1		0	3	12
5C	24	0		-1	-1	-1
5C	24	1		0	20	11
5C	24	1		0	14	11
5C	24	0		-1	-1	-1
5C	24	0		-1	-1	-1
5C	24	0		-1	-1	-1
