# Supplementary material for: Estimating transmission probability in schools for the 2009 H1N1 influenza pandemic in Italy
Source: Theor Biol Med Model. 2016 Oct 12;13:19. doi: 10.1186/s12976-016-0045-2 (PMC5059896; doi:10.1186/s12976-016-0045-2)
Supplement: Supplementary file 3 — Files of data on school B. Explanations as for school A. (TXT 3 kb) [file 12976_2016_45_MOESM3_ESM.txt]

classe	nstud	infected	home	day	month
1A	24	1	0	2	12
1A	24	1	1	2	11
1A	24	0	-1	-1	-1
1A	24	1	0	12	11
1A	24	1	0	25	11
1A	24	0	-1	-1	-1
1A	24	0	-1	-1	-1
1A	24	0	-1	-1	-1
1A	24	0	-1	-1	-1
1A	24	1	0	15	11
1A	24	1	0	24	11
1A	24	1	1	10	11
1A	24	1	1	8	11
1A	24	0	-1	-1	-1
1A	24	1	0	15	10
1A	24	1	1	19	10
1A	24	1	0	12	12
1A	24	1	1	20	11
1A	24	0	-1	-1	-1
1A	24	1	0	4	12
1A	24	0	-1	-1	-1
1B	24	1	1	11	11
1B	24	1	0	-1	-1
1B	24	0	-1	-1	-1
1B	24	0	-1	-1	-1
1B	24	1	1	5	11
1B	24	1	0	7	11
1B	24	1	0	13	11
1B	24	0	-1	-1	-1
1B	24	1	1	18	11
1B	24	1	0	-1	-1
1B	24	0	-1	-1	-1
1B	24	1	0	8	11
1B	24	1	1	19	11
1B	24	1	0	27	11
1B	24	1	0	18	11
1B	24	0	-1	-1	-1
1B	24	1	0	7	11
1B	24	1	1	7	11
1B	24	0	-1	-1	-1
2A	17	1	0	10	10
2A	17	0	-1	-1	-1
2A	17	1	0	16	10
2A	17	0	-1	-1	-1
2A	17	0	-1	-1	-1
2A	17	0	-1	-1	-1
2A	17	1	1	5	11
2A	17	0	-1	-1	-1
2A	17	0	-1	-1	-1
2A	17	0	-1	-1	-1
2A	17	0	-1	-1	-1
2A	17	0	-1	-1	-1
2A	17	0	-1	-1	-1
2B	25	1	0	14	11
2B	25	1	1	15	11
2B	25	1	1	6	11
2B	25	1	0	13	11
2B	25	1	0	16	11
2B	25	0	-1	-1	-1
2B	25	0	-1	-1	-1
2B	25	0	-1	-1	-1
2B	25	1	0	-1	-1
2B	25	0	-1	-1	-1
2B	25	1	0	6	11
2B	25	1	0	13	11
2B	25	1	1	8	11
2B	25	1	0	9	11
2B	25	1	2	10	11
2B	25	1	1	26	11
2B	25	0	-1	-1	-1
2B	25	0	-1	-1	-1
2B	25	1	0	9	11
2B	25	1	0	20	11
2B	25	0	-1	-1	-1
3A	17	0	-1	-1	-1
3A	17	1	0	15	11
3A	17	1	0	12	11
3A	17	0	-1	-1	-1
3A	17	1	0	9	11
3A	17	0	-1	-1	-1
3A	17	1	0	3	11
3A	17	1	0	8	11
3A	17	1	1	30	10
3A	17	0	-1	-1	-1
3A	17	0	-1	-1	-1
3B	23	1	0	5	11
3B	23	1	1	3	11
3B	23	1	0	5	11
3B	23	1	0	5	11
3B	23	1	1	9	11
3B	23	0	-1	-1	-1
3B	23	1	0	4	11
3B	23	0	-1	-1	-1
3B	23	1	0	5	11
3B	23	1	0	5	11
3B	23	1	1	-1	-1
3B	23	1	1	6	11
3B	23	1	1	28	10
3B	23	1	1	9	11
3B	23	1	0	6	11
3B	23	0	-1	-1	-1
3B	23	1	0	5	11
3B	23	0	-1	-1	-1
3B	23	1	1	29	10
3B	23	1	0	6	11
4A	17	1	0	9	11
4A	17	0	1	22	11
4A	17	1	0	25	11
4A	17	1	0	7	11
4A	17	1	1	10	11
4A	17	1	2	15	11
4A	17	1	0	8	11
4A	17	1	0	27	11
4A	17	1	0	15	10
4A	17	1	1	12	11
4A	17	0	-1	-1	-1
4A	17	1	0	10	11
4A	17	1	1	7	11
4A	17	1	0	9	11
4B	21	1	0	8	11
4B	21	1	0	6	11
4B	21	1	0	5	11
4B	21	0	-1	-1	-1
4B	21	1	2	9	11
4B	21	0	-1	-1	-1
4B	21	1	1	9	11
4B	21	1	0	9	11
4B	21	1	1	14	11
4B	21	1	0	10	11
4B	21	0	-1	-1	-1
4B	21	1	0	9	11
4B	21	1	0	4	11
4B	21	1	0	6	11
4B	21	1	0	7	11
4B	21	1	0	6	11
4B	21	0	-1	-1	-1
4B	21	1	0	7	11
4B	21	1	0	9	11
4B	21	1	0	6	11
5A	22	0	-1	-1	-1
5A	22	1	0	3	12
5A	22	1	-1	-1	-1
5A	22	1	0	20	10
5A	22	1	0	8	11
5A	22	0	-1	-1	-1
5A	22	1	-1	-1	-1
5A	22	1	0	12	11
5A	22	0	-1	-1	-1
5A	22	0	-1	-1	-1
5A	22	0	-1	-1	-1
5A	22	0	-1	-1	-1
5A	22	0	-1	-1	-1
5A	22	1	0	17	11
5A	22	1	-1	-1	-1
5A	22	1	0	10	11
5A	22	0	-1	-1	-1
5B	20	1	1	7	11
5B	20	1	1	5	11
5B	20	1	0	9	11
5B	20	0	-1	-1	-1
5B	20	1	0	7	11
5B	20	0	-1	-1	-1
5B	20	1	0	15	11
5B	20	0	-1	-1	-1
5B	20	0	-1	-1	-1
5B	20	1	0	4	11
5B	20	1	0	9	11
5B	20	1	0	15	11
